# Supplementary material for: Marginated aberrant red blood cells induce pathologic vascular stress fluctuations in a computational model of hematologic disorders
Source: Sci Adv. 2023 Nov 29;9(48):eadj6423. doi: 10.1126/sciadv.adj6423 (PMC10686556; doi:10.1126/sciadv.adj6423)
Supplement: Supplementary file 2 — Movies S1 to S8 [file sciadv.adj6423_movies_s1_to_s8.zip]

Archive with 8 entries (8 files):
- adj6423_Movie_S1.mp4
- adj6423_Movie_S2.mp4
- adj6423_Movie_S3.mp4
- adj6423_Movie_S4.mp4
- adj6423_Movie_S5.mp4
- adj6423_Movie_S6.mp4
- adj6423_Movie_S7.mp4
- adj6423_Movie_S8.mp4
